# Supplementary material for: Low-Cost Inorganic Strontium Ferrite a Novel Hole Transporting Material for Efficient Perovskite Solar Cells
Source: Nanomaterials (Basel). 2022 Mar 1;12(5):826. doi: 10.3390/nano12050826 (PMC8912847; doi:10.3390/nano12050826)
Supplement: Supplementary file 1 [file nanomaterials-12-00826-s001.zip]

Archive with 1 entries (1 files):
- nanomaterials-1585483-supplementary.pdf
